# Supplementary material for: Screening of Particulate Matter Reduction Ability of 21 Indigenous Korean Evergreen Species for Indoor Use
Source: Int J Environ Res Public Health. 2021 Sep 17;18(18):9803. doi: 10.3390/ijerph18189803 (PMC8466017; doi:10.3390/ijerph18189803)
Supplement: Supplementary file 1 [file ijerph-18-09803-s001.zip]

Archive with 1 entries (1 files):
- ijerph-1322198-supplementary.pdf
